# Supplementary material for: Arabidopsis thaliana Chromosome 4 Replicates in Two Phases That Correlate with Chromatin State
Source: PLoS Genet. 2010 Jun 10;6(6):e1000982. doi: 10.1371/journal.pgen.1000982 (PMC2883604; doi:10.1371/journal.pgen.1000982)
Supplement: Table S8 — Coordinates and replication time of initiation zones identified in early, mid, and late S phase cells. (0.06 MB XLS) [file pgen.1000982.s013.xls]

## Sheet: initiation.all.txt
Table S8. Coordinates and replication time of initiation zones identified in early, mid and late S phase cells.
low_coord	high_coord	source	E	EM	M	ML	L	EL	EML	I	loess_timing
45756	55756	early	0	0	0	0	0	1	0	0	EL
82538	92538	mid	0	0	0	0	1	0	0	0	L
117269	127269	late	0	0	0	0	1	0	0	0	L
180014	194790	early_mid	0	0	0	0.95	0.05	0	0	0	ML
225068	235068	late	0	0	0	0	1	0	0	0	L
295630	305630	early	0	0	1	0	0	0	0	0	M
328288	338288	late	0	0	1	0	0	0	0	0	M
344048	354048	mid	0	0	1	0	0	0	0	0	M
364358	374358	early	0	0	1	0	0	0	0	0	M
415182	425182	late	0	0	0	0	1	0	0	0	L
466387	476387	mid	0	0	0.75	0.25	0	0	0	0	M
483916	493916	early	0	1	0	0	0	0	0	0	EM
520607	530607	late	0	0	0	0	1	0	0	0	L
585150	595150	late	0	0	0	0.67	0	0	0.33	0	ML
640544	651191	early_mid	0	1	0	0	0	0	0	0	EM
665130	675130	late	0	0	0	0	0	0	1	0	EML
716456	726858	early_mid	0	1	0	0	0	0	0	0	EM
788784	798784	late	0	0	0	0	1	0	0	0	L
851368	861368	early_mid	0	0.82	0	0	0	0	0.18	0	EM
867637	889828	late	0	0	0	0	0	0	1	0	EML
922941	934612	early_mid	0	1	0	0	0	0	0	0	EM
977018	987018	late	0	0	1	0	0	0	0	0	M
1026118	1038057	early_mid	0	1	0	0	0	0	0	0	EM
1094620	1104620	early	0	0.15	0.38	0.38	0	0	0.08	0	M
1134424	1144424	late	0	0	0	0	1	0	0	0	L
1163263	1174202	early_mid	0	0	0	0	1	0	0	0	L
1212392	1222392	late	0	0	0	0	1	0	0	0	L
1273788	1285712	early_mid	0	1	0	0	0	0	0	0	EM
1355770	1366880	early_mid	0	0	0	1	0	0	0	0	ML
1394068	1404068	late	0	0	0	0	1	0	0	0	L
1449398	1460638	mid	0	0	0	0	1	0	0	0	L
1481926	1491926	early	0	0	0	0	1	0	0	0	L
1529769	1542808	late	0	0	0	0.22	0.78	0	0	0	L
1563951	1579152	early_mid	0	0	0	1	0	0	0	0	ML
1640754	1672958	late	0	0	0	0	1	0	0	0	L
1746855	1770950	early_mid	0	0	0	0	1	0	0	0	L
1790771	1800771	late	0	0	0	0	1	0	0	0	L
1859778	1869778	early	0	0	0	0	0	1	0	0	EL
1875452	1885452	mid	0	0	0	0	0	1	0	0	EL
1894400	1904400	late	0	0	0	0	1	0	0	0	L
1986088	1996088	late	0	0	0	0	1	0	0	0	L
2088036	2103102	early_mid_late	0	0	0	0	1	0	0	0	L
2159343	2169343	late	0	0	0	0	1	0	0	0	L
2232472	2242472	mid	0	0	0	0	1	0	0	0	L
2249204	2259204	early	0	0	0	0	1	0	0	0	L
2259586	2269586	late	0	0	0	0	1	0	0	0	L
2310918	2332307	early_mid	1	0	0	0	0	0	0	0	E
2379834	2413877	late	0	0	0	0	0.38	0.21	0.41	0	EML
2418253	2433525	early_mid	0	0	0	0	0	0	1	0	EML
2441288	2456248	late	0	0	0	0.79	0.21	0	0	0	ML
2526934	2541776	late	0	0	0	0	0	0.8	0.2	0	EL
2547380	2562442	early_mid	0	0	0	0	0	0	1	0	EML
2629136	2665792	early_mid	0	0	0	0.76	0	0	0.24	0	ML
2746916	2756916	late	0	0	0	0	1	0	0	0	L
2766280	2778388	early_mid	0	0	0	0	0	1	0	0	EL
2866538	2876538	late	0	0	0	0	1	0	0	0	L
2899144	2909144	early	0	0	0	0	1	0	0	0	L
2963542	2973542	late	0	0	0	0	1	0	0	0	L
3062881	3072881	early	0	0	0	0	1	0	0	0	L
3082429	3092429	mid	0	0	0	0	1	0	0	0	L
3120798	3130798	late	0	0	0	0	1	0	0	0	L
3172814	3182814	mid	0	0	0	0	1	0	0	0	L
3219006	3229006	late	0	0	0	0	0	1	0	0	EL
3231514	3242932	early_mid	0	0	0	0	0	1	0	0	EL
3359121	3369860	early_late	0	0	0	0	1	0	0	0	L
3436796	3450064	early_mid	0	0	0	0	1	0	0	0	L
3479064	3489064	late	0	0	0	0	1	0	0	0	L
3515846	3525846	early	0	0	0	0	1	0	0	0	L
3555874	3565874	mid	0	0	0	0	1	0	0	0	L
3578793	3588793	late	0	0	0	0	1	0	0	0	L
3616710	3630796	early_mid	0	0	0	0	0.69	0	0	0.31	L
3662930	3672930	late	0	0	0	0	1	0	0	0	L
3674574	3684574	mid	0	0	0	0	1	0	0	0	L
3732067	3742067	early	0	0	0	0	1	0	0	0	L
3787892	3797892	late	0	0	0	0	1	0	0	0	L
3803991	3813991	early	0	0	0	0	1	0	0	0	L
3820546	3830546	mid	0	0	0	0	1	0	0	0	L
3913772	3923772	early	0	0	0	0	1	0	0	0	L
3926843	3936843	mid	0	0	0	0	1	0	0	0	L
3993280	4003280	late	0	0	0	0	1	0	0	0	L
4070064	4080702	early_mid	0	0	0	0	0	0	0	1	I
4141666	4151666	late	0	0	0	0	1	0	0	0	L
4212704	4222704	early_mid	0	0	0	0	1	0	0	0	L
4231282	4241282	late	0	0	0	0	1	0	0	0	L
4289034	4299034	late	0	0	0	0	1	0	0	0	L
4332297	4342297	mid	0	0	0	0	1	0	0	0	L
4384907	4398798	early_late	0	0	0	0	1	0	0	0	L
4454256	4464256	mid	0	0	0	0	1	0	0	0	L
4490579	4500579	late	0	0	0	0	1	0	0	0	L
4546336	4564978	early_mid	0	0	0	0	1	0	0	0	L
4591074	4601074	late	0	0	0	0	1	0	0	0	L
4655454	4667642	early_mid	0	0	0	0	1	0	0	0	L
4737834	4747834	late	0	0	0	0	1	0	0	0	L
4814580	4824580	early	0	0	0	0	1	0	0	0	L
4826028	4836028	mid	0	0	0	0	1	0	0	0	L
4913512	4923512	early_late	0	0	0	0	1	0	0	0	L
4966046	4976046	mid	0	0	0	0	1	0	0	0	L
4998730	5008730	late	0	0	0	0	1	0	0	0	L
5098272	5108272	late	0	0	0	0	1	0	0	0	L
5159986	5169986	early	0	0	0	0	1	0	0	0	L
5169990	5188630	mid	0	0	0	0	1	0	0	0	L
5227386	5237386	late	0	0	0	0	1	0	0	0	L
5239249	5249249	early	0	0	0	0	1	0	0	0	L
5267233	5277747	early_mid	0	0	0	0	0.71	0	0	0.29	L
5311496	5321496	early	0	0	0	0	1	0	0	0	L
5329014	5339014	late	0	0	0	0	1	0	0	0	L
5407793	5417793	mid	0	0	0	0	1	0	0	0	L
5450902	5460902	late	0	0	0	0	1	0	0	0	L
5475812	5491695	early_mid	0	0	0	0	1	0	0	0	L
5513512	5523512	late	0	0	0	0	1	0	0	0	L
5527378	5538488	early_mid	0	0	0	0	1	0	0	0	L
5601908	5624414	late	0	0	0	0	1	0	0	0	L
5626498	5636498	mid	0	0	0	0	1	0	0	0	L
5642086	5652086	early	0	0	0	0	1	0	0	0	L
5740969	5756038	early_mid	0	0	0	0	0	0	1	0	EML
5801774	5811774	late	0	0	0	0	1	0	0	0	L
5828241	5847408	mid	0	0	0	0	1	0	0	0	L
5867696	5877696	early	0	0	0	0	1	0	0	0	L
5889158	5899158	late	0	0	0	0	1	0	0	0	L
5903072	5913072	early	0	0	0	0	1	0	0	0	L
5927176	5937176	mid	0	0	0	0	1	0	0	0	L
5980294	5990294	late	0	0	0	0	1	0	0	0	L
6009068	6020029	early_mid	0	0	0	0	1	0	0	0	L
6078892	6100920	early_mid_late	0	0	0	0	1	0	0	0	L
6169569	6180199	early_mid	0	0	0	0	1	0	0	0	L
6260509	6270509	late	0	0	0	0	1	0	0	0	L
6299210	6311008	early_mid	0	0	0	0	1	0	0	0	L
6333804	6343804	late	0	0	0	0	1	0	0	0	L
6422942	6434807	early_mid	0	0	0	1	0	0	0	0	ML
6484336	6494336	late	0	0	0	0	1	0	0	0	L
6554585	6564585	early_mid	0	0	0	0	0.44	0.56	0	0	EL
6593092	6603092	late	0	0	0	0	1	0	0	0	L
6650470	6660470	early	0	0	0	0	1	0	0	0	L
6661134	6671134	mid	0	0	0	0	1	0	0	0	L
6681991	6691991	late	0	0	0	0	1	0	0	0	L
6810747	6823764	early_mid	0	0	0	0	0	0	1	0	EML
6881182	6893103	early_mid	0	1	0	0	0	0	0	0	EM
7005005	7015005	late	0	0	0	0	1	0	0	0	L
7036306	7072740	early_mid	0	0	0	0	1	0	0	0	L
7099218	7118191	late	0	0	0	0	1	0	0	0	L
7221980	7233082	early_mid	0	1	0	0	0	0	0	0	EM
7258074	7268074	late	0	0	0.67	0	0	0	0	0.33	M
7335150	7348219	early_mid	0	1	0	0	0	0	0	0	EM
7375000	7399418	late	0	1	0	0	0	0	0	0	EM
7401076	7412389	early_mid	0	1	0	0	0	0	0	0	EM
7489078	7499078	late	0	0	0	0	1	0	0	0	L
7558939	7568939	early	0	0.38	0	0	0	0	0.62	0	EML
7576514	7586514	mid	0	1	0	0	0	0	0	0	EM
7602476	7612476	early	0	0	0	0	0	0	1	0	EML
7637990	7650898	early_late	0	0	0	0	0	1	0	0	EL
7698326	7708326	late	0	0	0	0	1	0	0	0	L
7795224	7805224	late	0	0	0	0	1	0	0	0	L
7832986	7847214	early_mid	0	0	0	0	1	0	0	0	L
7900528	7917356	late	0	0	0	0	1	0	0	0	L
7945436	7956403	early_mid	0	0	0	0.92	0.08	0	0	0	ML
7998277	8008277	late	0	0	0	0	1	0	0	0	L
8065187	8075187	early_mid	0	0	0	1	0	0	0	0	ML
8100766	8110766	late	0	0	0	0	1	0	0	0	L
8131991	8152644	early_mid	0	0	0	0	1	0	0	0	L
8199084	8209084	late	0	0	0	0	1	0	0	0	L
8271163	8285736	early_mid	0	1	0	0	0	0	0	0	EM
8307964	8317964	late	0	0	0	0.64	0.36	0	0	0	ML
8378401	8388401	early	0	1	0	0	0	0	0	0	EM
8396650	8406650	mid	0	1	0	0	0	0	0	0	EM
8411229	8421229	late	0	1	0	0	0	0	0	0	EM
8444709	8467344	early	0	1	0	0	0	0	0	0	EM
8550935	8560935	early_mid	0	0	0	0	1	0	0	0	L
8575606	8585606	late	0	0	0	0	1	0	0	0	L
8634472	8645628	early_mid	0	0	0	0	1	0	0	0	L
8678044	8688044	late	0	0	0	0	1	0	0	0	L
8705158	8715158	mid	0	0	0	0	1	0	0	0	L
8725022	8735022	early	0	0	0	0	1	0	0	0	L
8750896	8760896	late	0	0	0	0	1	0	0	0	L
8874666	8885442	early_mid	0	0	0	0	0	1	0	0	EL
8967517	8977517	late	0	0	0	0	1	0	0	0	L
9018392	9028392	early	0	0	0	0	1	0	0	0	L
9037132	9047132	mid	0	0	0	0	1	0	0	0	L
9072132	9082132	late	0	0	0	0	1	0	0	0	L
9138508	9154784	early_mid_late	0	0	0	0	0	0	1	0	EML
9226835	9236835	late	0	0	0	0	1	0	0	0	L
9273528	9297974	early_mid_late	0	0	0	0	0	0	1	0	EML
9358933	9368933	mid	0	1	0	0	0	0	0	0	EM
9375581	9385581	late	0	1	0	0	0	0	0	0	EM
9430734	9441766	early_mid	0	1	0	0	0	0	0	0	EM
9517098	9536540	late	0	0	0	0	1	0	0	0	L
9564902	9574902	early	0	0	0	0	1	0	0	0	L
9575172	9585172	mid	0	0	0	0	1	0	0	0	L
9641509	9651509	late	0	0	0	0	1	0	0	0	L
9750634	9765048	early_mid	0	1	0	0	0	0	0	0	EM
9796513	9806513	late	0	0.17	0	0	0	0	0.83	0	EML
9831088	9841088	early	0	1	0	0	0	0	0	0	EM
9852483	9862483	mid	0	1	0	0	0	0	0	0	EM
9886726	9896726	mid	0	1	0	0	0	0	0	0	EM
9908598	9918598	early	0	1	0	0	0	0	0	0	EM
9966394	9976394	late	0	0	0	0	0	0	1	0	EML
9997091	10012116	early_mid	0	0	0	0	0	0	1	0	EML
10075752	10085752	early	0	1	0	0	0	0	0	0	EM
10110684	10120684	late	0	1	0	0	0	0	0	0	EM
10142874	10158236	early_mid	0	1	0	0	0	0	0	0	EM
10203006	10213006	late	0	0	0	0	0	0	1	0	EML
10264828	10278384	early_mid	0	1	0	0	0	0	0	0	EM
10317956	10327956	late	0	1	0	0	0	0	0	0	EM
10363312	10377222	early_mid	0	1	0	0	0	0	0	0	EM
10427560	10437560	late	0	0	0	0	1	0	0	0	L
10483882	10494911	early_mid	0	1	0	0	0	0	0	0	EM
10542505	10552505	late	0	0	0	0	1	0	0	0	L
10584880	10595913	early_mid	0	1	0	0	0	0	0	0	EM
10654368	10664368	late	0	0	0	0	1	0	0	0	L
10709660	10721689	early_mid	0	1	0	0	0	0	0	0	EM
10765578	10775578	late	0	0	0	0	1	0	0	0	L
10827318	10838094	early_mid	0	0.92	0.08	0	0	0	0	0	EM
10889996	10899996	late	0	0	0	0	1	0	0	0	L
10970846	10981970	early_mid	0	1	0	0	0	0	0	0	EM
11048849	11058849	late	0	0	0	0	1	0	0	0	L
11148190	11171912	early_mid	0	0	0	0	0	0	1	0	EML
11181959	11191959	late	0	0	0	0.92	0	0	0.08	0	ML
11215414	11225414	early	0	0	0	1	0	0	0	0	ML
11228400	11238400	mid	0	0	0	1	0	0	0	0	ML
11252434	11262434	late	0	0	0	1	0	0	0	0	ML
11282102	11292102	early	0	0	0	1	0	0	0	0	ML
11310206	11320206	mid	0	0	0	1	0	0	0	0	ML
11323022	11346104	late	0	0	0	1	0	0	0	0	ML
11400475	11410475	early	0	1	0	0	0	0	0	0	EM
11417762	11427762	mid	0	1	0	0	0	0	0	0	EM
11483068	11493068	late	0	0	0	0	1	0	0	0	L
11554339	11564339	early_mid	0	0	0	0	0	0	1	0	EML
11574834	11584834	late	0	0	0	0	0	0	1	0	EML
11633395	11644432	early_mid	0	1	0	0	0	0	0	0	EM
11694191	11704191	late	0	0	0	1	0	0	0	0	ML
11753814	11763814	early	0	1	0	0	0	0	0	0	EM
11770126	11780126	mid	0	1	0	0	0	0	0	0	EM
11827699	11837699	late	0	0	0	1	0	0	0	0	ML
11878076	11896206	early_mid	0	1	0	0	0	0	0	0	EM
11928914	11938914	late	0	0	0	0	0	1	0	0	EL
11964524	11974524	early	0	1	0	0	0	0	0	0	EM
12006116	12016116	mid	0	1	0	0	0	0	0	0	EM
12020727	12030727	late	0	0	0	0	0	0	1	0	EML
12070264	12084241	early_mid	0	1	0	0	0	0	0	0	EM
12185077	12195077	late	0	0	0	0	1	0	0	0	L
12255220	12265220	early	0	1	0	0	0	0	0	0	EM
12266498	12276498	mid	0	1	0	0	0	0	0	0	EM
12355079	12365079	early	0	1	0	0	0	0	0	0	EM
12367126	12377126	mid	0	1	0	0	0	0	0	0	EM
12428208	12438208	late	0	1	0	0	0	0	0	0	EM
12476560	12488586	early_mid	0	1	0	0	0	0	0	0	EM
12557292	12567292	late	0	0	1	0	0	0	0	0	M
12645562	12655562	late	0	0	0	0	1	0	0	0	L
12702092	12712092	late	0	0	0	1	0	0	0	0	ML
12755745	12767870	early_mid	0	1	0	0	0	0	0	0	EM
12819206	12829206	late	0	0	0	0	1	0	0	0	L
12852632	12868128	early_mid	0	1	0	0	0	0	0	0	EM
12910618	12920618	late	0	0	0	1	0	0	0	0	ML
13000002	13012498	early_mid	0	1	0	0	0	0	0	0	EM
13065829	13075829	late	0	1	0	0	0	0	0	0	EM
13081838	13091838	early	0	1	0	0	0	0	0	0	EM
13097057	13107057	mid	0	1	0	0	0	0	0	0	EM
13154618	13164618	late	0	0	0	1	0	0	0	0	ML
13275280	13287194	early_mid	0	1	0	0	0	0	0	0	EM
13366775	13378409	late	0	0	0	0	1	0	0	0	L
13433538	13446894	early_mid	0	0	0	0	0	0	1	0	EML
13447852	13457852	late	0	0	0	0	0	0	1	0	EML
13501276	13512686	early_mid	0	1	0	0	0	0	0	0	EM
13581767	13591767	late	0	0	0	0	1	0	0	0	L
13671740	13681740	early_mid	0	1	0	0	0	0	0	0	EM
13761622	13771622	late	0	0	0	0.4	0.6	0	0	0	L
13819816	13837476	early_mid	0	1	0	0	0	0	0	0	EM
13860982	13870982	late	0	1	0	0	0	0	0	0	EM
13882690	13892690	early_mid	0	1	0	0	0	0	0	0	EM
13942826	13952826	late	0	0	0	1	0	0	0	0	ML
14009124	14025342	early_mid	0	1	0	0	0	0	0	0	EM
14053544	14063544	late	0	1	0	0	0	0	0	0	EM
14085668	14098926	early_mid	0	1	0	0	0	0	0	0	EM
14163347	14173347	late	0	0	0	1	0	0	0	0	ML
14179407	14189407	early_mid	0	1	0	0	0	0	0	0	EM
14252173	14262173	early	0	0.62	0	0	0	0	0.38	0	EM
14266086	14287808	late	0	0	0	0	0	0	1	0	EML
14346338	14358072	early_mid	0	1	0	0	0	0	0	0	EM
14415870	14427904	early_mid	0	1	0	0	0	0	0	0	EM
14479976	14489976	late	0	0	0	0	1	0	0	0	L
14548376	14559184	early_mid	0	1	0	0	0	0	0	0	EM
14587197	14597197	late	0	1	0	0	0	0	0	0	EM
14641725	14652843	early_mid	0	1	0	0	0	0	0	0	EM
14679054	14689054	late	0	1	0	0	0	0	0	0	EM
14774964	14804620	early_mid	0	1	0	0	0	0	0	0	EM
14852862	14862862	late	0	1	0	0	0	0	0	0	EM
14868118	14879694	early_mid	0	1	0	0	0	0	0	0	EM
14927756	14937756	late	0	1	0	0	0	0	0	0	EM
14996804	15009848	early_mid	0	1	0	0	0	0	0	0	EM
15036167	15046167	late	0	1	0	0	0	0	0	0	EM
15052921	15074398	early_mid	0	1	0	0	0	0	0	0	EM
15132896	15142896	late	0	0	0	0	1	0	0	0	L
15207064	15217064	early	0	0	0	0	0	0	1	0	EML
15222674	15232674	late	0	0	0	0	0	0	1	0	EML
15262932	15272932	early	0	1	0	0	0	0	0	0	EM
15282356	15292356	mid	0	1	0	0	0	0	0	0	EM
15302224	15325538	late	0	0.67	0.33	0	0	0	0	0	EM
15380069	15392968	early_mid	0	1	0	0	0	0	0	0	EM
15418265	15428265	late	0	1	0	0	0	0	0	0	EM
15431898	15443624	early_mid	0	1	0	0	0	0	0	0	EM
15522390	15532390	late	0	0	0	0	0.83	0	0.17	0	L
15597461	15607461	early_mid	0	1	0	0	0	0	0	0	EM
15638848	15648848	late	0	1	0	0	0	0	0	0	EM
15684770	15696846	early_mid	0	1	0	0	0	0	0	0	EM
15749720	15759720	late	0	0	0	0	1	0	0	0	L
15854767	15877706	early_mid	0	1	0	0	0	0	0	0	EM
15904341	15914341	late	0	1	0	0	0	0	0	0	EM
15918434	15928434	early_mid	0	1	0	0	0	0	0	0	EM
16008962	16031315	late	0	0	0	0	1	0	0	0	L
16036818	16046818	early_mid	0	0	0	0	1	0	0	0	L
16078210	16088210	late	0	0	0	0	1	0	0	0	L
16161332	16171332	late	0	0	0	1	0	0	0	0	ML
16179200	16189200	early	0	0	0	0	0	0	1	0	EML
16192214	16218846	late	0	0	0	0	0	0	1	0	EML
16258660	16268660	mid	0	1	0	0	0	0	0	0	EM
16268879	16278879	early	0	1	0	0	0	0	0	0	EM
16323686	16333686	late	0	1	0	0	0	0	0	0	EM
16367932	16379058	early_mid	0	1	0	0	0	0	0	0	EM
16423382	16433382	late	0	1	0	0	0	0	0	0	EM
16439908	16449908	early	0	1	0	0	0	0	0	0	EM
16499698	16509698	late	0	0	0	0	0	0	1	0	EML
16568928	16578928	early_mid	0	1	0	0	0	0	0	0	EM
16611470	16621470	late	0	1	0	0	0	0	0	0	EM
16684814	16695892	early_mid	0	1	0	0	0	0	0	0	EM
16753772	16763772	late	0	1	0	0	0	0	0	0	EM
16804748	16814748	late	0	1	0	0	0	0	0	0	EM
16848792	16858792	early	0	1	0	0	0	0	0	0	EM
16862780	16872780	mid	0	1	0	0	0	0	0	0	EM
16891356	16901356	mid	0	1	0	0	0	0	0	0	EM
16942631	16952631	late	0	1	0	0	0	0	0	0	EM
17003004	17015088	early_mid	0	1	0	0	0	0	0	0	EM
17066638	17076638	late	0	0	0	1	0	0	0	0	ML
17121710	17133443	early_mid	0	1	0	0	0	0	0	0	EM
17244527	17254527	late	0	1	0	0	0	0	0	0	EM
17312932	17322932	early	0	1	0	0	0	0	0	0	EM
17340295	17350295	mid	0	1	0	0	0	0	0	0	EM
17399143	17409143	early	0	1	0	0	0	0	0	0	EM
17468182	17478182	late	0	1	0	0	0	0	0	0	EM
17537012	17547988	early_mid	0	1	0	0	0	0	0	0	EM
17630426	17640426	late	0	1	0	0	0	0	0	0	EM
17650430	17664051	early_mid	0	1	0	0	0	0	0	0	EM
17683153	17693153	late	0	1	0	0	0	0	0	0	EM
17759082	17770938	early_mid	0	1	0	0	0	0	0	0	EM
17803048	17813048	late	0	1	0	0	0	0	0	0	EM
17899226	17909226	late	0	0	0	0	1	0	0	0	L
18076876	18086876	early	0	1	0	0	0	0	0	0	EM
18109465	18119465	mid	0	1	0	0	0	0	0	0	EM
18119583	18129583	late	0	1	0	0	0	0	0	0	EM
18197564	18209566	early_mid	0	1	0	0	0	0	0	0	EM
18241614	18251614	late	0	1	0	0	0	0	0	0	EM
18309295	18321096	early_mid	0	1	0	0	0	0	0	0	EM
18373614	18383614	late	0	0	0	1	0	0	0	0	ML
18445050	18456382	early_mid	0	1	0	0	0	0	0	0	EM
18523800	18533800	late	0	1	0	0	0	0	0	0	EM
