# Supplementary material for: Arabidopsis thaliana Chromosome 4 Replicates in Two Phases That Correlate with Chromatin State
Source: PLoS Genet. 2010 Jun 10;6(6):e1000982. doi: 10.1371/journal.pgen.1000982 (PMC2883604; doi:10.1371/journal.pgen.1000982)
Supplement: Table S9 — Coordinates, initiation zones and replication time for chr4 replicons. (0.06 MB XLS) [file pgen.1000982.s014.xls]

## Sheet: replicons.df.txt
Table S9. Coordinates, initiation zones and replication time for chr4 replicons.
low_coord	high_coord	length	init1_low	init1_high	init1_timing	init2_low	init2_high	init2_timing	init3_low	init3_high	init3_timing	init4_low	init4_high	init4_timing	E_loess	EM_loess	M_loess	ML_loess	L_loess	EL_loess	EML_loess	I_loess	loess_timing
124045	238410	114366	180014	194790	early_mid	0	0	none	0	0	none	0	0	none	0	0	0	24.81	75.19	0	0	0	L
238411	333288	94878	295630	305630	early	0	0	none	0	0	none	0	0	none	0	0	46.09	4.35	49.57	0	0	0	L
333289	420182	86894	344048	354048	mid	364358	374358	early	0	0	none	0	0	none	0	0	52.38	0	42.86	0	0	4.76	M
420183	530162	109980	466387	476387	mid	483916	493916	early	0	0	none	0	0	none	0.78	16.28	8.53	20.16	48.06	0	0	6.2	L
530163	590150	59988	0	0	none	0	0	none	0	0	none	0	0	none	0	0	0	19.18	80.82	0	0	0	L
590151	663764	73614	640544	651191	early_mid	0	0	none	0	0	none	0	0	none	0	43.48	0	2.17	0	0	54.35	0	EML
663765	792286	128522	716456	726858	early_mid	0	0	none	0	0	none	0	0	none	0	62.35	8.02	0	16.67	0	9.88	3.09	EM
792287	880803	88517	851368	861368	early_mid	0	0	none	0	0	none	0	0	none	0	23.21	0	0	25	0	51.79	0	EML
880804	979870	99067	922941	934612	early_mid	0	0	none	0	0	none	0	0	none	0	67.86	16.96	0	0	0	15.18	0	EM
979871	1139424	159554	1026118	1038057	early_mid	1094620	1104620	early	0	0	none	0	0	none	0	55.96	19.17	9.84	14.51	0	0.52	0	EM
1139425	1218901	79477	1163263	1174202	early_mid	0	0	none	0	0	none	0	0	none	0	0	0	0	100	0	0	0	L
1218902	1342326	123425	1273788	1285712	early_mid	0	0	none	0	0	none	0	0	none	0	37.16	12.16	8.11	33.78	0	4.73	4.05	EM
1342327	1401166	58840	1355770	1366880	early_mid	0	0	none	0	0	none	0	0	none	0	0	0	29.85	70.15	0	0	0	L
1401167	1536288	135122	1449398	1460638	mid	1481926	1491926	early	0	0	none	0	0	none	0	0	0	0	100	0	0	0	L
1536289	1656856	120568	1563951	1579152	early_mid	0	0	none	0	0	none	0	0	none	0	0	0	33.1	66.9	0	0	0	L
1656857	1796316	139460	1746855	1770950	early_mid	0	0	none	0	0	none	0	0	none	0	0	0	0	100	0	0	0	L
1796317	1899400	103084	1859778	1869778	early	1875452	1885452	mid	0	0	none	0	0	none	0	0	0	0	61.47	38.53	0	0	L
1899401	1993068	93668	0	0	none	0	0	none	0	0	none	0	0	none	0	0	0	0	100	0	0	0	L
1993069	2165884	172816	2090997	2103102	early_mid	0	0	none	0	0	none	0	0	none	0	0	0	0	100	0	0	0	L
2165885	2268877	102993	2232472	2242472	mid	2249204	2259204	early	0	0	none	0	0	none	0	0	0	0	100	0	0	0	L
2268878	2366982	98105	2310918	2332307	early_mid	0	0	none	0	0	none	0	0	none	41.13	0	0	0	57.26	0.81	0	0.81	L
2366983	2448768	81786	2418253	2433525	early_mid	0	0	none	0	0	none	0	0	none	0	0	0	12.6	32.28	9.45	45.67	0	EML
2448769	2534355	85587	0	0	none	0	0	none	0	0	none	0	0	none	0	0	0	2.83	51.89	19.81	0	25.47	L
2534356	2603150	68795	2547380	2562442	early_mid	0	0	none	0	0	none	0	0	none	1.1	8.79	0	0	0	4.4	61.54	24.18	EML
2603151	2751916	148766	2629136	2665792	early_mid	0	0	none	0	0	none	0	0	none	0	0	0	34.55	54.97	0	6.81	3.66	L
2751917	2871538	119622	2766280	2778388	early_mid	0	0	none	0	0	none	0	0	none	0	0	0	0	67.74	32.26	0	0	L
2871539	2968542	97004	2899144	2909144	early	0	0	none	0	0	none	0	0	none	0	0	0	0	100	0	0	0	L
2968543	3125798	157256	3062881	3072881	early	3082429	3092429	mid	0	0	none	0	0	none	0	0	0	0	100	0	0	0	L
3125799	3225206	99408	3172814	3182814	mid	0	0	none	0	0	none	0	0	none	0	0	0	0	71.84	28.16	0	0	L
3225207	3364121	138915	3231514	3242932	early_mid	0	0	none	0	0	none	0	0	none	0	0	0	0	64.23	35.77	0	0	L
3364122	3484566	120445	3359860	3369860	early	3436796	3450064	early_mid	0	0	none	0	0	none	0	0	0	0	100	0	0	0	L
3484567	3583793	99227	3515846	3525846	early	3555874	3565874	mid	0	0	none	0	0	none	0	0	0	0	100	0	0	0	L
3583794	3667930	84137	3616710	3630796	early_mid	0	0	none	0	0	none	0	0	none	0	0	0	0	95.29	0	0	4.71	L
3667931	3792892	124962	3674574	3684574	mid	3732067	3742067	early	0	0	none	0	0	none	0	0	0	0	100	0	0	0	L
3792893	3998280	205388	3803991	3813991	early	3820546	3830546	mid	3913772	3923772	early	3926843	3936843	mid	0	0	0	0	100	0	0	0	L
3998281	4150346	152066	4070064	4080702	early_mid	0	0	none	0	0	none	0	0	none	0	0	0	0	72.83	0	0	27.17	L
4150347	4236282	85936	4212704	4222704	early_mid	0	0	none	0	0	none	0	0	none	0	0	0	0	100	0	0	0	L
4236283	4294034	57752	0	0	none	0	0	none	0	0	none	0	0	none	0	0	0	0	100	0	0	0	L
4294035	4393798	99764	4332297	4342297	mid	4384907	4394907	early	0	0	none	0	0	none	0	0	0	0	100	0	0	0	L
4393799	4493460	99662	4454256	4464256	mid	0	0	none	0	0	none	0	0	none	0	0	0	0	100	0	0	0	L
4493461	4595593	102133	4546336	4564978	early_mid	0	0	none	0	0	none	0	0	none	0	0	0	0	100	0	0	0	L
4595594	4741204	145611	4655454	4667642	early_mid	0	0	none	0	0	none	0	0	none	0	0	0	0	100	0	0	0	L
4741205	4918512	177308	4814580	4824580	early	4826028	4836028	mid	4913512	4923512	early	0	0	none	0	0	0	0	100	0	0	0	L
4918513	5003730	85218	4966046	4976046	mid	0	0	none	0	0	none	0	0	none	0	0	0	0	100	0	0	0	L
5003731	5103272	99542	0	0	none	0	0	none	0	0	none	0	0	none	0	0	0	0	100	0	0	0	L
5103273	5232386	129114	5159986	5169986	early	5169990	5188630	mid	0	0	none	0	0	none	0	0	0	0	100	0	0	0	L
5232387	5334014	101628	5239249	5249249	early	5267233	5277747	early_mid	5311496	5321496	early	0	0	none	0	0	0	0	86.52	0	0	13.48	L
5334015	5455902	121888	5407793	5417793	mid	0	0	none	0	0	none	0	0	none	0	0	0	0	100	0	0	0	L
5455903	5517894	61992	5475812	5491695	early_mid	0	0	none	0	0	none	0	0	none	0	0	0	0	100	0	0	0	L
5517895	5613161	95267	5527378	5538488	early_mid	0	0	none	0	0	none	0	0	none	0	0	0	0	100	0	0	0	L
5613162	5664548	51387	5626498	5636498	mid	5642086	5652086	early	0	0	none	0	0	none	0	0	0	0	100	0	0	0	L
5664549	5813170	148622	5740969	5756038	early_mid	0	0	none	0	0	none	0	0	none	0	0	0	0	59.69	7.14	33.16	0	L
5813171	5891111	77941	5828241	5847408	mid	5867696	5877696	early	0	0	none	0	0	none	0	0	0	0	100	0	0	0	L
5891112	5983903	92792	5903072	5913072	early	5927176	5937176	mid	0	0	none	0	0	none	0	0	0	0	100	0	0	0	L
5983904	6083892	99989	6009068	6020029	early_mid	0	0	none	0	0	none	0	0	none	0	0	0	0	100	0	0	0	L
6083893	6144826	60934	6087104	6100920	early_mid	0	0	none	0	0	none	0	0	none	0	0	0	0	100	0	0	0	L
6144827	6265509	120683	6169569	6180199	early_mid	0	0	none	0	0	none	0	0	none	0	0	0	0	100	0	0	0	L
6265510	6338804	73295	6299210	6311008	early_mid	0	0	none	0	0	none	0	0	none	0	0	0	0	100	0	0	0	L
6338805	6489710	150906	6422942	6434807	early_mid	0	0	none	0	0	none	0	0	none	0	0	0	12.94	87.06	0	0	0	L
6489711	6599930	110220	6554585	6564585	early_mid	0	0	none	0	0	none	0	0	none	0	0	0	0	95.93	4.07	0	0	L
6599931	6686991	87061	6650470	6660470	early	6661134	6671134	mid	0	0	none	0	0	none	0	0	0	0	100	0	0	0	L
6686992	6851016	164025	6810747	6823764	early_mid	0	0	none	0	0	none	0	0	none	0	5.46	0	0	62.84	6.01	25.68	0	L
6851017	7010005	158989	6881182	6893103	early_mid	0	0	none	0	0	none	0	0	none	0	30.98	6.52	0	56.52	0	0	5.98	L
7010006	7108704	98699	7036306	7072740	early_mid	0	0	none	0	0	none	0	0	none	0	0	0	0	100	0	0	0	L
7108705	7263074	154370	7221980	7233082	early_mid	0	0	none	0	0	none	0	0	none	0	33.52	22.91	11.17	32.4	0	0	0	EM
7263075	7385082	122008	7335150	7348219	early_mid	0	0	none	0	0	none	0	0	none	0	65.47	14.39	0	0	0	0	20.14	EM
7385083	7493130	108048	7401076	7412389	early_mid	0	0	none	0	0	none	0	0	none	0	57.5	5	0.83	36.67	0	0	0	EM
7493131	7645898	152768	7558939	7568939	early	7576514	7586514	mid	7602476	7612476	early	7637990	7647990	early	0	24.16	0	4.49	34.83	11.8	24.72	0	L
7645899	7707630	61732	0	0	none	0	0	none	0	0	none	0	0	none	0	0	0	0	92.42	7.58	0	0	L
7707631	7800224	92594	0	0	none	0	0	none	0	0	none	0	0	none	0	0	0	0	100	0	0	0	L
7800225	7908010	107786	7832986	7847214	early_mid	0	0	none	0	0	none	0	0	none	0	0	0	0	100	0	0	0	L
7908011	8001840	93830	7945436	7956403	early_mid	0	0	none	0	0	none	0	0	none	0	0	0	9.17	90.83	0	0	0	L
8001841	8113090	111250	8065187	8075187	early_mid	0	0	none	0	0	none	0	0	none	0	0	0	10.87	89.13	0	0	0	L
8113091	8205172	92082	8131991	8152644	early_mid	0	0	none	0	0	none	0	0	none	0	0	0	0	100	0	0	0	L
8205173	8320694	115522	8271163	8285736	early_mid	0	0	none	0	0	none	0	0	none	0	24.48	25.87	7.69	30.07	0	9.09	2.8	L
8320695	8425844	105150	8378401	8388401	early	8396650	8406650	mid	0	0	none	0	0	none	5.65	73.39	0	0	14.52	6.45	0	0	EM
8425845	8580606	154762	8444709	8467344	early	8550935	8560935	early_mid	0	0	none	0	0	none	0	35.39	9.55	0	43.82	0	0	11.24	L
8580607	8680712	100106	8634472	8645628	early_mid	0	0	none	0	0	none	0	0	none	0	0	0	0	100	0	0	0	L
8680713	8758928	78216	8705158	8715158	mid	8725022	8735022	early	0	0	none	0	0	none	0	0	0	0	100	0	0	0	L
8758929	8972517	213589	8874666	8885442	early_mid	0	0	none	0	0	none	0	0	none	1.06	0	0	0	74.56	15.19	0	9.19	L
8972518	9081064	108547	9018392	9028392	early	9037132	9047132	mid	0	0	none	0	0	none	0	0	0	0	100	0	0	0	L
9081065	9231835	150771	9143794	9154784	early_mid	0	0	none	0	0	none	0	0	none	0	0	0	4.44	56.67	0	25	13.89	L
9231836	9315560	83725	9273528	9297974	early_mid	0	0	none	0	0	none	0	0	none	0	0	1.15	31.03	11.49	0	56.32	0	EML
9315561	9381062	65502	9358933	9368933	mid	0	0	none	0	0	none	0	0	none	0	75.32	24.68	0	0	0	0	0	EM
9381063	9522702	141640	9430734	9441766	early_mid	0	0	none	0	0	none	0	0	none	0	65.19	6.96	0	21.52	0	0	6.33	EM
9522703	9646509	123807	9564902	9574902	early	9575172	9585172	mid	0	0	none	0	0	none	0	0	0	0	100	0	0	0	L
9646510	9800756	154247	9750634	9765048	early_mid	0	0	none	0	0	none	0	0	none	0	51.6	0	7.45	34.57	0	6.38	0	EM
9800757	9875318	74562	9831088	9841088	early	9852483	9862483	mid	0	0	none	0	0	none	0	91.46	0	0	0	0	8.54	0	EM
9875319	9963536	88218	9886726	9896726	mid	9908598	9918598	early	0	0	none	0	0	none	0	56.25	0	0	0	0	43.75	0	EM
9963537	10063543	100007	9997091	10012116	early_mid	0	0	none	0	0	none	0	0	none	0	25.66	0	0	0	0	74.34	0	EML
10063544	10115684	52141	10075752	10085752	early	0	0	none	0	0	none	0	0	none	0	100	0	0	0	0	0	0	EM
10115685	10208528	92844	10142874	10158236	early_mid	0	0	none	0	0	none	0	0	none	0	77.57	0	0	0	0	22.43	0	EM
10208529	10324403	115875	10264828	10278384	early_mid	0	0	none	0	0	none	0	0	none	0	83.72	0	0	0	0	16.28	0	EM
10324404	10433320	108917	10363312	10377222	early_mid	0	0	none	0	0	none	0	0	none	0	66.67	0	13.48	17.73	0	2.13	0	EM
10433321	10540839	107519	10483882	10494911	early_mid	0	0	none	0	0	none	0	0	none	0	36.97	9.24	5.04	28.57	0	0	20.17	EM
10540840	10654494	113655	10584880	10595913	early_mid	0	0	none	0	0	none	0	0	none	0	42.15	0	2.48	47.11	0.83	7.44	0	L
10654495	10776456	121962	10709660	10721689	early_mid	0	0	none	0	0	none	0	0	none	2.04	41.5	0	8.84	42.86	0	4.76	0	L
10776457	10891007	114551	10827318	10838094	early_mid	0	0	none	0	0	none	0	0	none	0	9.92	16.03	12.21	61.83	0	0	0	L
10891008	11053849	162842	10970846	10981970	early_mid	0	0	none	0	0	none	0	0	none	0	37.77	0	9.57	47.87	0	4.79	0	L
11053850	11202983	149134	11148190	11171912	early_mid	0	0	none	0	0	none	0	0	none	0	0	0	15.15	47.27	0.61	36.97	0	L
11202984	11255894	52911	11215414	11225414	early	11228400	11238400	mid	0	0	none	0	0	none	0	0	0	100	0	0	0	0	ML
11255895	11337167	81273	11282102	11292102	early	11310206	11320206	mid	0	0	none	0	0	none	0	0	0	100	0	0	0	0	ML
11337168	11484537	147370	11400475	11410475	early	11417762	11427762	mid	0	0	none	0	0	none	0	35.85	27.04	15.72	21.38	0	0	0	EM
11484538	11582841	98304	11554339	11564339	early_mid	0	0	none	0	0	none	0	0	none	0	0	0	11.11	34.34	0	54.55	0	EML
11582842	11704375	121534	11633395	11644432	early_mid	0	0	none	0	0	none	0	0	none	0	58.45	0	19.72	0	0	21.83	0	EM
11704376	11831020	126645	11753814	11763814	early	11770126	11780126	mid	0	0	none	0	0	none	0	41.18	19.61	39.22	0	0	0	0	EM
11831021	11936940	105920	11878076	11896206	early_mid	0	0	none	0	0	none	0	0	none	0	50	0	11.32	0	12.26	26.42	0	EM
11936941	12026112	89172	11964524	11974524	early	12006116	12016116	mid	0	0	none	0	0	none	0	68.69	0	0	0	23.23	8.08	0	EM
12026113	12190077	163965	12070264	12084241	early_mid	0	0	none	0	0	none	0	0	none	0	46.7	0	0	45.18	0	8.12	0	EM
12190078	12303263	113186	12255220	12265220	early	12266498	12276498	mid	0	0	none	0	0	none	0	40.77	0	0	33.85	0.77	24.62	0	EM
12303264	12418054	114791	12355079	12365079	early	12367126	12377126	mid	0	0	none	0	0	none	0	100	0	0	0	0	0	0	EM
12418055	12562292	144238	12476560	12488586	early_mid	0	0	none	0	0	none	0	0	none	0	93.83	6.17	0	0	0	0	0	EM
12562293	12650562	88270	0	0	none	0	0	none	0	0	none	0	0	none	0	0	41.58	0	46.53	0	0	11.88	L
12650563	12707092	56530	0	0	none	0	0	none	0	0	none	0	0	none	0	0	0	49.12	50.88	0	0	0	L
12707093	12823684	116592	12755745	12767870	early_mid	0	0	none	0	0	none	0	0	none	0	60.94	14.06	14.84	10.16	0	0	0	EM
12823685	12912890	89206	12852632	12868128	early_mid	0	0	none	0	0	none	0	0	none	0	35	1	51	6	0	7	0	ML
12912891	13071910	159020	13000002	13012498	early_mid	0	0	none	0	0	none	0	0	none	0	72.4	0	14.58	0	0	13.02	0	EM
13071911	13162106	90196	13081838	13091838	early	13097057	13107057	mid	0	0	none	0	0	none	0	78.3	0	9.43	0	0	12.26	0	EM
13162107	13378186	216080	13275280	13287194	early_mid	13366775	13376775	mid	0	0	none	0	0	none	0	60.87	0	24.9	13.44	0	0.79	0	EM
13378187	13460166	81980	13433538	13446894	early_mid	0	0	none	0	0	none	0	0	none	0	0	0	31.31	21.21	0	47.47	0	EML
13460167	13583410	123244	13501276	13512686	early_mid	0	0	none	0	0	none	0	0	none	0	59.72	2.78	0	31.94	0	0.69	4.86	EM
13583411	13766622	183212	13671740	13681740	early_mid	0	0	none	0	0	none	0	0	none	0	59.31	2.94	14.22	23.53	0	0	0	EM
13766623	13862558	95936	13819816	13837476	early_mid	0	0	none	0	0	none	0	0	none	0	73.73	0	21.19	4.24	0	0.85	0	EM
13862559	13953542	90984	13882690	13892690	early_mid	0	0	none	0	0	none	0	0	none	0	75	13	12	0	0	0	0	EM
13953543	14056827	103285	14009124	14025342	early_mid	0	0	none	0	0	none	0	0	none	0	79.31	20.69	0	0	0	0	0	EM
14056828	14149356	92529	14085668	14098926	early_mid	0	0	none	0	0	none	0	0	none	0	92.23	7.77	0	0	0	0	0	EM
14149357	14220526	71170	14179407	14189407	early_mid	0	0	none	0	0	none	0	0	none	0	22.37	52.63	25	0	0	0	0	M
14220527	14279367	58841	14252173	14262173	early	0	0	none	0	0	none	0	0	none	0	40	24	0	0	0	36	0	EM
14279368	14405639	126272	14346338	14358072	early_mid	0	0	none	0	0	none	0	0	none	0	90.51	0	0	0	0	9.49	0	EM
14405640	14488433	82794	14415870	14427904	early_mid	0	0	none	0	0	none	0	0	none	0	58	0	12	18	0	12	0	EM
14488434	14593656	105223	14548376	14559184	early_mid	0	0	none	0	0	none	0	0	none	0	74.05	1.53	0	22.9	0	0	1.53	EM
14593657	14687841	94185	14641725	14652843	early_mid	0	0	none	0	0	none	0	0	none	0	100	0	0	0	0	0	0	EM
14687842	14837469	149628	14774964	14804620	early_mid	0	0	none	0	0	none	0	0	none	0	100	0	0	0	0	0	0	EM
14837470	14940500	103031	14868118	14879694	early_mid	0	0	none	0	0	none	0	0	none	0	100	0	0	0	0	0	0	EM
14940501	15041167	100667	14996804	15009848	early_mid	0	0	none	0	0	none	0	0	none	0	100	0	0	0	0	0	0	EM
15041168	15140500	99333	15052921	15074398	early_mid	0	0	none	0	0	none	0	0	none	0	50.88	18.42	0	28.95	0	0	1.75	EM
15140501	15227674	87174	15207064	15217064	early	0	0	none	0	0	none	0	0	none	0	0	0	4.44	56.67	0	38.89	0	L
15227675	15316074	88400	15262932	15272932	early	15282356	15292356	mid	0	0	none	0	0	none	0	69.57	0	0	0	0	30.43	0	EM
15316075	15404528	88454	15380069	15392968	early_mid	0	0	none	0	0	none	0	0	none	0	86.6	13.4	0	0	0	0	0	EM
15404529	15527390	122862	15431898	15443624	early_mid	0	0	none	0	0	none	0	0	none	0	79.86	0	0	2.08	0	18.06	0	EM
15527391	15643601	116211	15597461	15607461	early_mid	0	0	none	0	0	none	0	0	none	0	65.87	6.35	0	23.81	0	0	3.97	EM
15643602	15755271	111670	15684770	15696846	early_mid	0	0	none	0	0	none	0	0	none	0	70.63	1.59	1.59	26.19	0	0	0	EM
15755272	15909982	154711	15854767	15877706	early_mid	0	0	none	0	0	none	0	0	none	0	78.66	2.44	2.44	16.46	0	0	0	EM
15909983	16017157	107175	15918434	15928434	early_mid	0	0	none	0	0	none	0	0	none	0	68.42	3.51	9.65	18.42	0	0	0	EM
16017158	16083210	66053	16036818	16046818	early_mid	0	0	none	0	0	none	0	0	none	0	0	0	0	100	0	0	0	L
16083211	16205530	122320	16179200	16189200	early	0	0	none	0	0	none	0	0	none	0	0	0	13.95	57.36	0	28.68	0	L
16205531	16328656	123126	16258660	16268660	mid	16268879	16278879	early	0	0	none	0	0	none	0	67.41	0	0	0	0	32.59	0	EM
16328657	16430559	101903	16367932	16379058	early_mid	0	0	none	0	0	none	0	0	none	0	100	0	0	0	0	0	0	EM
16430560	16504698	74139	16439908	16449908	early	0	0	none	0	0	none	0	0	none	0	86.08	0	0	0	0	13.92	0	EM
16504699	16629460	124762	16568928	16578928	early_mid	0	0	none	0	0	none	0	0	none	0	84.06	0	0	0	0	15.94	0	EM
16629461	16810708	181248	16684814	16695892	early_mid	0	0	none	0	0	none	0	0	none	0	100	0	0	0	0	0	0	EM
16810709	16967074	156366	16848792	16858792	early	16862780	16872780	mid	16891356	16901356	mid	0	0	none	0	100	0	0	0	0	0	0	EM
16967075	17067630	100556	17003004	17015088	early_mid	0	0	none	0	0	none	0	0	none	0	80.37	14.02	5.61	0	0	0	0	EM
17067631	17191416	123786	17121710	17133443	early_mid	0	0	none	0	0	none	0	0	none	0	87.5	0	11.03	0	0	1.47	0	EM
17191417	17352186	160770	17312932	17322932	early	17340295	17350295	mid	0	0	none	0	0	none	0	100	0	0	0	0	0	0	EM
17352187	17469332	117146	17399143	17409143	early	0	0	none	0	0	none	0	0	none	0	100	0	0	0	0	0	0	EM
17469333	17597714	128382	17537012	17547988	early_mid	0	0	none	0	0	none	0	0	none	0	100	0	0	0	0	0	0	EM
17597715	17703810	106096	17650430	17664051	early_mid	0	0	none	0	0	none	0	0	none	0	100	0	0	0	0	0	0	EM
17703811	17904226	200416	17759082	17770938	early_mid	0	0	none	0	0	none	0	0	none	0	87.61	4.59	0	7.34	0	0	0.46	EM
17904227	18135530	231304	18076876	18086876	early	18109465	18119465	mid	0	0	none	0	0	none	0	71.26	8.5	0	17.81	0	0	2.43	EM
18135531	18246614	111084	18197564	18209566	early_mid	0	0	none	0	0	none	0	0	none	0	100	0	0	0	0	0	0	EM
18246615	18379477	132863	18309295	18321096	early_mid	0	0	none	0	0	none	0	0	none	0	91.22	0	8.11	0	0	0.68	0	EM
18379478	18526238	146761	18445050	18456382	early_mid	0	0	none	0	0	none	0	0	none	0	94.74	2.63	2.63	0	0	0	0	EM
