# Supplementary material for: Arabidopsis thaliana Chromosome 4 Replicates in Two Phases That Correlate with Chromatin State
Source: PLoS Genet. 2010 Jun 10;6(6):e1000982. doi: 10.1371/journal.pgen.1000982 (PMC2883604; doi:10.1371/journal.pgen.1000982)
Supplement: Table S11 — Probe-level analysis of replication time and epigenetic and genetic features for all chr4 regions. (0.03 MB XLS) [file pgen.1000982.s016.xls]

## Sheet: Sheet1
Table S11. Probe-level analysis of replication time and epigenetic and genetic features for all chr4 regions.
	Probes	GC content	Gene coverage	TE coverage	H3K4me2	H3K9me2	H3K56ac	DNA 5mC
Distal Short
All probes	1906	36.24	56.8	9.055	37.28	14.27	34.99	33.15
EM probes	427	35.13	49.97	9.753	27.7	13.33	39.77	29.3
M probes	207	36.53	58.98	10.52	38.46	11.46	37.41	38.41
ML probes	178	36.12	56.76	8.82	39.31	10.62	31.94	26.92
L probes	836	36.96	62.02	7.198	43.44	13.11	34.31	36.05
EL probes	45	36.69	37.19	13.85	8.696	80	18.52	53.33
EML probes	149	34.42	46.62	12.83	26.4	11.3	31.09	23.53
I probes	59	37.37	62.43	13.22	53.49	31.43	31.82	35.56
Knob
All probes	788	37.25	16.54	20.8	23.31	63.99	22.78	77.9
L probes	746	37.36	15.86	20.23	23.82	63.77	21.63	78.35
EL probes	42	35.3	28.61	30.95	15.38	67.57	41.03	70.73
Proximal Short
All probes	686	34.57	41.9	16.1	38.51	43.08	33.48	48.91
E probes	52	31.01	16.36	22.65	20.69	68.97	41.18	56.76
ML probes	85	33.42	36.47	14.58	29.27	32.14	52	36.36
L probes	269	36.08	47.13	13.28	42.27	44.83	28.06	57.08
EL probes	88	34.26	38.06	19.41	44.26	37.21	27.78	42.25
EML probes	127	33.13	49.23	19.38	36.76	34.21	37.97	42.67
I probes	57	35.99	42.94	12.72	40.91	33.33	30.23	34.78
Pericentromere
All probes	2586	38.3	5.141	24.89	20.77	61.22	16.64	86.88
L probes	2457	38.5	5.315	24.44	19.99	60.26	16.05	86.64
EL probes	78	35.23	NA	39.35	72.41	97.62	62.5	NA
I probes	51	33.16	4.663	24.06	NA	66.67	33.33	70.37
Proximal Long
All probes	4794	35.07	47.86	13.46	37.83	32.26	35.54	42.98
EM probes	519	34.21	44.47	10.77	26.86	20	50	28.92
M probes	134	34.64	54.23	12.1	37.8	18.75	41.18	29.52
ML probes	99	34.83	52.85	16.43	48.48	8.824	33.33	28.75
L probes	3577	35.26	47.9	13.59	39.11	34.7	32.24	46.59
EL probes	108	34.71	52.28	11.54	42.03	39.58	50	40.7
EML probes	214	34.32	48.89	16.79	38.13	27	47.29	35.71
I probes	133	35.38	44.96	16.34	26.51	23.33	44.78	30.39
Distal Long
All probes	10484	36.64	62.82	3.753	36.25	6.974	37.85	25.56
EM probes	6693	36.24	60.08	3.58	32.56	5.312	41.04	21.5
M probes	427	37.58	65.93	4.491	39.43	4.248	36.44	22.44
ML probes	832	37.39	69.04	4.074	43.25	7.132	30.51	30.85
L probes	1568	37.97	72.69	3.419	48.29	13.99	28.66	40.08
EL probes	39	34.79	58.68	10.03	17.14	4.545	68.75	16.22
EML probes	853	36.08	59.25	4.341	34.05	5.246	37.34	25.91
I probes	69	37.62	55.51	9.057	25	29.63	32.76	30.77
