# Supplementary material for: Arabidopsis thaliana Chromosome 4 Replicates in Two Phases That Correlate with Chromatin State
Source: PLoS Genet. 2010 Jun 10;6(6):e1000982. doi: 10.1371/journal.pgen.1000982 (PMC2883604; doi:10.1371/journal.pgen.1000982)
Supplement: Table S12 — Epigenetic patterns for chr4 intergenic regions. (0.02 MB XLS) [file pgen.1000982.s017.xls]

## Sheet: intergenes.pattern.txt
Table S12. Epigenetic patterns for chr4 intergenic regions.
Epigenetic modifications	Pattern	Total
k4+/k9-/k56+/mc5+	1	60
k4-/k9-/k56+/mc5+	2	82
k4-/k9-/k56+/mc5-	3	986
k4+/k9-/k56+/mc5-	4	177
k4+/k9-/k56-/mc5+	5	103
k4+/k9+/k56+/mc5-	6	27
k4+/k9+/k56+/mc5+	7	9
k4-/k9+/k56+/mc5-	8	72
k4-/k9+/k56+/mc5+	9	55
k4+/k9-/k56-/mc5-	10	136
k4+/k9+/k56-/mc5-	11	14
k4-/k9-/k56-/mc5+	12	211
k4-/k9-/k56-/mc5-	13	938
k4+/k9+/k56-/mc5+	14	15
k4-/k9+/k56-/mc5+	15	220
k4-/k9+/k56-/mc5-	16	68
